# Supplementary material for: Structure of a VirD4 coupling protein bound to a VirB type IV secretion machinery
Source: EMBO J. 2017 Sep 18;36(20):3080–95. doi: 10.15252/embj.201796629 (PMC5916273; doi:10.15252/embj.201796629)
Supplement: Supplementary file 3 — Source Data for Expanded View [file EMBJ-36-3080-s006.zip]

Archive with 6 entries (4 files):
- SourceFileForExpandedView/
- SourceFileForExpandedView/Figure_EV1_A.jpg
- SourceFileForExpandedView/Figure_EV1_B.tiff
- SourceFileForExpandedView/__MACOSX/
- SourceFileForExpandedView/__MACOSX/._Figure EV1 A.jpg
- SourceFileForExpandedView/__MACOSX/._Figure EV1 B.tiff
