# Supplementary material for: Structure of a VirD4 coupling protein bound to a VirB type IV secretion machinery
Source: EMBO J. 2017 Sep 18;36(20):3080–95. doi: 10.15252/embj.201796629 (PMC5916273; doi:10.15252/embj.201796629)
Supplement: Supplementary file 5 — Source Data for Figure 1 [file EMBJ-36-3080-s003.zip]

Archive with 8 entries (6 files):
- SourceDataForFigure1/
- SourceDataForFigure1/Figure_1B.tif
- SourceDataForFigure1/Figure_1_A-C.tif
- SourceDataForFigure1/Figure_1_A.jpg
- SourceDataForFigure1/__MACOSX/
- SourceDataForFigure1/__MACOSX/._Figure 1 A-C.tif
- SourceDataForFigure1/__MACOSX/._Figure 1 A.jpg
- SourceDataForFigure1/__MACOSX/._Figure 1B.tif
