# Supplementary material for: Structure of a VirD4 coupling protein bound to a VirB type IV secretion machinery
Source: EMBO J. 2017 Sep 18;36(20):3080–95. doi: 10.15252/embj.201796629 (PMC5916273; doi:10.15252/embj.201796629)
Supplement: Supplementary file 6 — Source Data for Figure 2 [file EMBJ-36-3080-s004.zip]

Archive with 8 entries (6 files):
- SourceDataForFigure2/
- SourceDataForFigure2/Figure_2_A.tif
- SourceDataForFigure2/Figure_2_B.tif
- SourceDataForFigure2/Figure_2_C.tif
- SourceDataForFigure2/__MACOSX/
- SourceDataForFigure2/__MACOSX/._Figure 2 A.tif
- SourceDataForFigure2/__MACOSX/._Figure 2 B.tif
- SourceDataForFigure2/__MACOSX/._Figure 2 C.tif
